# Supplementary material for: History information emerges in the cortex during learning
Source: eLife. 2023 Nov 3;12:e83702. doi: 10.7554/eLife.83702 (PMC10624423; doi:10.7554/eLife.83702)
Supplement: Source code 1. [file elife-83702-code1.zip]

Archive with 1 entries (1 files):
- 24-09-2022-RA-eLife-83702/behavioral GoNoGo v1.vi
